# Supplementary material for: Combining Virtual Surgical Planning and Patient-Specific 3D-Printing as a Solution to Complex Spinal Revision Surgery
Source: J Pers Med. 2022 Dec 22;13(1):19. doi: 10.3390/jpm13010019 (PMC9866145; doi:10.3390/jpm13010019)
Supplement: Supplementary file 1 [file jpm-13-00019-s001.zip]

Archive with 3 entries (2 files):
- M6C Disc Replacement Failure & Revision Strategy Using A 3D Printed Patient Specific Implant.mp4
- __MACOSX/
- __MACOSX/._M6C Disc Replacement Failure & Revision Strategy Using A 3D Printed Patient Specific Implant.mp4
